# Supplementary material for: Landscape factors influencing the distribution of rare submerged plant species: an environmental DNA (eDNA) study
Source: PeerJ. 2026 Apr 21;14:e21096. doi: 10.7717/peerj.21096 (PMC13108458; doi:10.7717/peerj.21096)
Supplement: Supplemental Information 1 [file peerj-14-21096-s001.xlsx]

## Sheet: Supplementary Table 1
		Table S1. Characteristics of each Najas species
			the status of red list 2020 in Japan	the status of red list in each prefectures	additional information
		N. marina
		N. tenuicaulis	Critically Endangered (CR)		endemic species to Japan
		N. minor	Vulnerable (VU)	VU in Kagawa
		N. oguraensis		CR in Osaka
		N. gracillima	Near Threatened (NT)	NT in Hyogo
		N. yezoensis	VU		endemic species to Japan
		N. graminea
		N. ancistrocarpa	EN	Extinct species in Hyogo and Osaka, EN in Kagawa
		N. orientalis	VU	VU in Hyogo and Kagawa, CR+EN in Osaka
