# Supplementary material for: Landscape factors influencing the distribution of rare submerged plant species: an environmental DNA (eDNA) study
Source: PeerJ. 2026 Apr 21;14:e21096. doi: 10.7717/peerj.21096 (PMC13108458; doi:10.7717/peerj.21096)
Supplement: Supplemental Information 2 [file peerj-14-21096-s002.xlsx]

## Sheet: Supplementary Table 2
		Table S2. Water quality, landscape factors and eDNA detection / observation results of target species in each ponds
			sampling date	pH	DO （mg/L）	EC （mS/m）	area （m2）	soil （m）	forest （m）	concrete （m)	forest （0.01km2）	paddy （0.01km2）	artificial （0.01km2）	north latitude	east longitude	eDNA detection results							observation results
																N. marina N. tenuicaulis	N. minor N. oguraensis	N. gracillima N. yezoensis	N. graminea	N. orientalis	N. ancistcarpa		N. marina N. tenuicaulis	N. minor N. oguraensis	N. gracillima N. yezoensis	N. graminea	N. orientalis	N. ancistcarpa	N. spp
		H001	Jul 28, 2016	7.355	6.325	6.6	24864.1	516.5	0	140.4	50	1	29	34.7	135.1	-	-	-	-	-	-		-	-	-	-	-	-	-
		H002	Jul 28, 2016	7.125	7.385	3.6	2396.2	0	171.1	42.7	74	21	5	34.7	135.1	-	-	-	-	-	-		-	-	-	-	-	-	-
		H003	Jul 28, 2016	7.97	8.475	13	10725.6	389.9	0	120.2	54	10	25	34.7	135	-	-	-	-	-	-		-	-	-	-	-	-	-
		H004	Jul 28, 2016	8.64	11.24	15.55	6642	310.6	0	0	38	18	30	34.7	135	-	-	-	-	-	-		-	-	-	-	-	-	-
		H005	Jul 28, 2016	7.515	6.86	12.35	108478	909.6	0	835.5	0	65	19	34.7	135	-	+*	-	-	-	-		-	-	-	-	-	-	-
		H006	Jul 28, 2016	9.59	9.215	10.45	63317.8	0	0	954	0	75	12	34.7	135	-	-	-	-	-	-		-	-	-	-	-	-	-
		H007	Jul 28, 2016	9.195	10.125	9	43606.9	0	0	819.2	10	48	19	34.7	135	-	-	-	-	-	-		-	-	-	-	-	-	-
		H008	Jul 28, 2016	9.55	9.93	9.6	62035	0	0	922	16	43	26	34.7	134.9	-	-	-	-	-	-		-	-	-	-	-	-	-
		H009	Jul 28, 2016	9.295	9.645	12.6	22293	195.1	0	436.9	5	33	47	34.7	134.9	-	-	-	-	-	-		-	-	-	-	-	-	-
		H010	Jul 28, 2016	9.48	12.7	13.75	153709	174.5	0	1726.5	0	46	23	34.7	134.9	-	-	-	-	-	-		-	-	-	-	-	-	-
		H011	Jul 28, 2016	10.08	14.395	15.9	113996	432.1	0	1123.1	3	57	22	34.7	134.9	-	-	-	-	-	-		-	-	-	-	-	-	-
		H012	Jul 28, 2016	8.54	12.135	15.25	41894	0	0	749.9	2	55	26	34.8	134.9	-	-	-	-	-	-		-	-	-	-	-	-	-
		H013	Aug 1, 2016	8.405	9.17	10.4	31108.9	340.1	252.3	193.7	54	35	2	34.8	134.9	-	-	-	-	-	-		-	-	-	-	-	-	-
		H014	Aug 1, 2016	9.06	10.8	45.15	21121.8	0	0	679	20	39	20	34.8	134.8	-	-	-	-	-	-		-	-	-	-	-	-	-
		H015	Aug 1, 2016	8.515	8.25	6.7	24063.5	172.6	200.2	253.2	52	10	10	34.8	134.8	-	-	-	-	-	-		-	-	-	-	-	-	-
		H016	Aug 1, 2016	8.635	12.42	10.4	35235	767.1	0	86	10	54	1	34.9	134.9	-	-	-	-	-	-		-	-	-	-	-	-	-
		H017	Aug 1, 2016	9.93	15.48	10.7	27909.8	733.1	118.8	145	1	68	16	34.9	134.9	+	-	-	-	-	-		-	-	-	-	-	-	-
		H018	Aug 1, 2016	8.325	6.07	6.45	14350.9	31.5	493.7	103.4	1	80	9	34.9	135	-	-	-	-	-	-		-	-	-	-	-	-	+
		H019	Aug 1, 2016	8.52	6.665	5.2	22873.5	475.1	500.3	0	80	10	0	34.9	135.1	-	+	-	-	-	-		-	-	-	-	-	-	-
		H020	Aug 1, 2016	7.36	4.935	6.35	539.3	31.5	51.4	0	55	22	8	34.8	135.1	-	-	-	-	-	-		-	-	-	-	-	-	-
		H021	Aug 1, 2016	8.87	10.14	4.45	8741.6	188.6	175.5	0	80	12	0	34.8	135.1	-	-	-	-	-	-		-	-	-	-	-	-	-
		H022	Aug 1, 2016	8.38	8.03	13.8	990.2	11.9	121.8	0	63	28	0	34.8	135.1	-	-	-	-	-	-		-	-	-	-	-	-	-
		H023	Aug 1, 2016	8.11	7.92	5.6	6399.8	206.3	125.4	72.9	56	34	10	34.8	135.2	-	-	-	-	-	-		-	-	-	-	-	-	-
		H024	Aug 3, 2016	7.77	7.315	3.75	226.8	58.8	0	0	72	22	3	34.9	135.3	-	-	-	-	-	-		-	-	-	-	-	-	-
		H025	Aug 3, 2016	6.735	3.775	3.35	741.4	45.7	59.4	0	62	29	7	34.9	135.3	-	+	-	-	-	-		-	-	-	-	-	-	-
		H026	Aug 3, 2016	7.01	6.695	3.8	711.2	31.7	77.9	0	80	15	0	34.9	135.3	-	-	-	-	-	-		-	-	-	-	-	-	-
		H027	Aug 3, 2016	7.035	6.735	1.55	348.2	30.9	54.9	0	38	22	32	34.9	135.2	-	-	-	-	-	-		-	-	-	-	-	-	-
		H028	Aug 3, 2016	7.3	6.46	5.4	1327.4	63.7	142.3	0	71	28	1	34.9	135.1	-	-	-	-	-	-		-	-	-	-	-	-	-
		H029	Aug 3, 2016	7.605	7.96	6.35	2597	206.2	0	44.5	88	11	0	34.9	135.1	-	-	-	-	-	-		-	-	-	-	-	-	-
		H030	Aug 3, 2016	7.32	2.37	7.95	522.3	57.8	29.4	0	87	12	0	34.9	135.1	-	-	-	-	-	-		-	-	-	-	-	-	-
		H031	Aug 3, 2016	7.73	8.32	5.9	1577	172.2	0	0	80	15	4	34.9	135.1	-	-	-	-	-	-		-	-	-	-	-	-	-
		H032	Aug 3, 2016	6.71	8.51	2.8	281.9	0	61.9	0	83	12	1	34.9	135	-	-	-	-	-	-		-	-	-	-	-	-	-
		H033	Aug 3, 2016	6.55	5.58	2.5	232.5	13.6	49.9	0	84	11	0	34.9	135	-	-	-	-	-	-		-	-	-	-	-	-	-
		H034	Aug 3, 2016	6.9	6.255	3.4	489.7	33.6	49.8	0	89	6	0	35	135.1	-	-	-	-	-	-		-	-	-	-	-	-	-
		H035	Aug 3, 2016	6.95	6.43	2.8	517.8	10	92.9	0	88	6	1	35	135.1	-	-	-	-	-	-		-	-	-	-	-	-	-
		H036	Jun 5, 2016	7.105	8.79	5.6	34917.6	104.7	658.3	155.7	93	0	3	34.8	135.1	-	-	-	-	-	-		-	-	-	-	-	-	-
		H037	Jun 5, 2016	7.595	9.945	9	1070	93.8	40.8	0	26	61	6	34.8	135.2	-	-	-	-	-	-		-	-	-	-	-	-	-
		H038	Jun 11, 2016	6.12	3.69	4.75	111.4	0	42.2	0	85	0	14	34.8	135.1	-	-	-	-	-	-		-	-	-	-	-	-	-
		H039	Jun 11, 2016	7.515	5.265	27.45	441.8	40.6	0	74.9	64	26	4	34.8	135.1	-	-	-	-	-	-		-	-	-	-	-	-	-
		H040	Jun 11, 2016	7.91	10.72	16.8	1605.8	144.8	0	15.9	28	66	3	34.8	135	-	-	-	-	-	-		-	-	-	-	-	-	-
		H041	Jun 11, 2016	7.81	7.335	13.15	1322.9	0	134.4	23.7	49	34	9	34.8	135	-	-	-	-	-	-		-	-	-	-	-	-	-
		H042	Jun 17, 2016	6.51	4.78	3.8	980.3	27.4	119.3	0	80	17	2	34.9	135.3	-	-	-	-	-	-		-	-	-	-	-	-	-
		H043	Jun 17, 2016	9.02	12.7	22.25	370.7	67.1	22.9	0	7	12	77	34.8	135.2	-	-	-	-	-	-		-	-	-	-	-	-	-
		H044	Jun 27, 2016	7.33	7.02	5.1	4080.7	0	194.8	53	51	4	44	34.8	135.2	-	-	-	-	-	-		-	-	-	-	-	-	-
		H045	Jul 10, 2016	6.57	8.465	1.4	394	48.4	19.1	0	74	21	2	34.9	135.3	-	-	-	-	-	-		-	-	-	-	-	-	-
		H046	Jul 10, 2016	9.545	14.095	4.25	1048.6	112.2	0	122.9	58	28	5	35	135.2	-	-	-	-	-	-		-	-	-	-	-	-	-
		H047	Jul 15, 2016	7.56	8.98	8.55	452.8	63.9	0	21.8	37	50	12	34.9	135.3	-	-	-	-	-	-		-	-	-	-	-	-	-
		H048	Jul 15, 2016	6.72	7.64	2.7	126.8	26.6	15.9	0	77	18	0	34.9	135.3	-	-	-	-	-	-		-	-	-	-	-	-	-
		H049	Jul 15, 2016	6.915	3.475	11	28251.1	298.6	73.2	413.4	16	53	20	34.9	135.2	-	-	-	-	-	-		-	-	-	-	-	-	-
		H050	Jul 15, 2016	7.85	7.85	18.8	2274.5	0	60.8	137.5	33	30	26	35	135.2	-	-	-	-	-	-		-	-	-	-	-	-	-
		H051	Jul 15, 2016	7.505	7.885	2.7	11402.8	0	299.5	105.4	72	9	13	35	135.2	-	-	-	-	-	-		-	-	-	-	-	-	-
		H052	Jul 15, 2016	7.35	13.85	13.85	1266.7	0	40.6	97.4	19	40	40	34.9	135.2	-	-	-	-	-	-		-	-	-	-	-	-	-
		H053	Jul 19, 2016	9.16	7.315	11.2	35049.6	415.7	283.4	176	0	65	24	34.9	134.9	-	-	-	-	-	-		-	-	-	-	-	-	-
		H054	Jul 19, 2016	7.095	6.18	7.95	35593.8	165	267.6	353.5	14	54	10	34.9	135	-	-	-	-	-	-		-	-	-	-	-	-	-
		H055	Jul 19, 2016	7.73	9.6	7.8	15707.2	13.5	492.2	165.2	23	43	18	34.9	135	-	-	-	-	-	-		-	-	-	-	-	-	-
		H056	Jul 19, 2016	7.405	7.11	5.95	2588.9	0	154.4	62.1	70	20	8	34.9	135	-	+	-	+	-	-		-	-	-	+	-	-	-
		H057	Jul 19, 2016	7.57	7.79	16.05	4427.4	110.9	101.3	87.7	55	29	11	34.9	135	-	-	-	-	-	-		-	-	-	-	-	-	-
		H058	Jul 19, 2016	6.78	4.585	6.3	3269.9	237.8	0	0	77	21	1	34.8	135	-	-	-	-	-	-		-	-	-	-	-	-	-
		H059	Jul 19, 2016	10.66	19.8	19.9	2591.6	0	0	199.3	39	23	11	34.9	135.1	-	-	-	-	-	-		-	-	-	-	-	-	-
		H060	Jul 19, 2016	8.545	10.005	12.35	6284.6	123.6	0	170.7	17	54	6	34.9	135.1	-	-	-	-	-	-		-	-	-	-	-	-	-
		H061	Jul 22, 2016	9.33	12.57	20.3	6147	60	382.5	0	50	15	0	34.7	135	-	-	-	-	-	-		-	-	-	-	-	-	-
		H062	Jul 22, 2016	9.365	9.945	8.1	53399.1	288	701	120.8	52	10	16	34.8	135	-	-	-	-	-	-		-	-	-	-	-	-	-
		H063	Jul 22, 2016	7.125	8.69	16.25	1812.6	0	95.1	46.7	36	8	47	34.8	135	-	+	-	-	-	-		-	-	-	-	-	-	-
		H064	Jul 22, 2016	10.38	16.325	19.15	41905.8	202.5	0	690.7	8	70	14	34.7	134.9	-	-	-	-	-	-		-	-	-	-	-	-	-
		H065	Jul 25, 2016	6.765	3.595	10.9	12914.8	379.6	42.4	0	9	32	23	34.9	134.9	-	-	-	-	-	-		-	-	-	-	-	-	-
		A001	Aug 9, 2016	8.46	7.005	12.85	5760.7	0	87.3	215.5	26	64	2	34.5	134.9	-	-	-	-	-	-		-	-	-	-	-	-	-
		A002	Aug 9, 2016	7.6	5.95	14.8	48.1	0	24.4	0	56	38	1	34.5	135	-	-	-	-	-	-		-	-	-	-	-	-	-
		A003	Aug 9, 2016	8.105	7.64	11.875	6322.6	0	0	311.2	21	57	7	34.5	135	-	-	-	-	-	-		-	-	-	-	-	-	-
		A004	Aug 9, 2016	8.74	7.63	16.85	13066.5	0	534.9	71.3	83	16	0	34.5	134.9	-	+*	-	-	-	-		-	-	-	-	-	-	+
		A005	Aug 9, 2016	7.85	5.545	11.6	8814.1	0	387.6	70.6	86	5	1	34.5	134.9	+*	+*	-	-	-	-		-	-	-	-	-	-	-
		A006	Aug 9, 2016	7.98	6.315	13.45	1602.1	71.9	101.7	0	61	37	0	34.5	134.9	-	-	-	-	-	-		-	-	-	-	-	-	-
		A007	Aug 9, 2016	8.755	8.405	12.95	12774	95.9	239.7	231.9	63	36	0	34.5	134.9	-	-	-	-	-	-		-	-	-	-	-	-	-
		A008	Aug 9, 2016	8.325	6.565	16.65	1385.2	0	49	88.9	32	63	1	34.5	134.9	-	-	-	-	-	-		-	-	-	-	-	-	-
		A009	Aug 9, 2016	8.435	8.095	23.95	27988.8	0	0	688	3	40	25	34.5	134.9	-	-	-	-	-	-		-	-	-	-	-	-	-
		A010	Aug 9, 2016	8.22	6.65	10.8	16003.9	322.1	326.2	19.6	57	0	21	34.6	135	-	+*	-	-	-	-		-	-	-	-	-	-	+
		A011	Aug 9, 2016	7.67	2.7	25.1	406.6	54.5	47.1	0	46	23	0	34.6	135	-	-	-	-	-	-		-	-	-	-	-	-	-
		A012	Aug 9, 2016	8.09	5.8	33.1	403.8	0	81.1	0	69	5	4	34.6	135	-	-	-	-	-	-		-	-	-	-	-	-	-
		A013	Aug 9, 2016	8.28	7.3	18.3	4067.2	81.6	53.8	122	83	3	8	34.6	135	-	-	-	-	-	-		-	-	-	-	-	-	-
		A014	Aug 26, 2016	7.7	6.075	14.55	950	52.2	71.4	0	68	30	0	34.5	134.9	-	-	+	-	-	-		-	-	-	-	-	-	-
		A015	Aug 26, 2016	8.02	8.78	21.05	4515.6	200.3	150.7	0	70	30	0	34.5	134.9	-	-	-	-	-	-		-	-	-	-	-	-	-
		A016	Aug 26, 2016	8.055	6.495	17.7	4913.4	0	76.5	245.1	15	82	2	34.5	134.9	-	-	-	-	-	-		-	-	-	-	-	-	-
		A017	Aug 26, 2016	9.23	10.035	16.1	2403.8	118.5	0	86	48	51	0	34.5	134.9	-	-	-	-	-	-		-	-	-	-	-	-	-
		A018	Aug 26, 2016	7.45	1.83	31.8	942.8	0	0	101.8	42	27	22	34.5	134.9	-	-	-	-	-	-		-	-	-	-	-	-	-
		A019	Aug 26, 2016	7.87	6.08	23	1316.4	96.6	0	7	5	40	37	34.4	134.9	-	-	-	-	-	-		-	-	-	-	-	-	-
		A020	Aug 26, 2016	8.72	9.065	25.1	5590.6	212.2	213.1	0	48	37	2	34.4	134.9	-	-	-	-	-	-		-	-	-	-	-	-	-
		A021	Aug 26, 2016	8.58	11.4	29.9	1249	126.9	0	0	15	14	32	34.4	134.9	-	-	-	-	-	-		-	-	-	-	-	-	-
		A022	Aug 26, 2016	8.91	8.77	22.5	3878.9	156.4	0	163.5	31	55	11	34.4	134.9	-	-	-	-	-	-		-	-	-	-	-	-	-
		A023	Aug 26, 2016	8.52	6.61	10.2	241.7	56.8	0	29.2	50	42	0	34.4	134.9	-	-	-	-	-	-		-	-	-	-	-	-	-
		A024	Aug 26, 2016	8.18	5.88	16.6	5341.5	0	256.6	56.7	98	2	0	34.4	134.8	-	-	-	-	-	-		-	-	-	-	-	-	-
		A025	Sep 15, 2016	6.8	0.84	11.5	721.7	194	0	0	26	62	12	34.4	134.9	-	-	-	-	-	-		-	-	-	-	-	-	-
		A026	Sep 15, 2016	7.155	4.81	17.4	944.5	66	0	25.6	32	51	13	34.4	134.9	-	-	-	-	-	-		-	-	-	-	-	-	-
		A027	Sep 15, 2016	8.345	8.565	20.95	16661.4	444.9	32.9	172.3	20	36	38	34.5	134.9	-	-	-	-	-	-		-	-	-	-	-	-	-
		A028	Sep 15, 2016	7.9	6.54	13	9447.8	239.3	0	338.2	28	55	8	34.5	134.8	-	-	-	-	-	-		-	-	-	-	-	-	-
		A029	Sep 15, 2016	8.18	7.07	4.2	1047.6	53.8	72.1	0	67	30	1	34.4	134.8	-	-	-	-	-	-		-	-	-	-	-	-	-
		A030	Sep 15, 2016	9.95	19.3	17.6	214.5	38.2	7.9	19.3	31	58	4	34.4	134.8	-	-	-	-	-	-		-	-	-	-	-	-	-
		A031	Sep 15, 2016	7.77	4.15	43.5	2127	43.3	147.4	39.5	24	65	6	34.4	134.8	-	-	-	-	-	-		-	-	-	-	-	-	-
		A032	Sep 15, 2016	8.3	8.66	14.5	4141.7	287.8	34.5	0	35	49	3	34.4	134.8	-	-	-	-	-	-		-	-	-	-	-	-	-
		A033	Sep 15, 2016	8.81	10.68	15.45	7558.2	46.1	372.6	45.5	18	50	21	34.4	134.8	-	-	-	-	-	-		-	-	-	-	-	-	-
		A034	Sep 15, 2016	8.305	8.905	22.95	7907.6	66	130.5	223.2	17	50	23	34.4	134.8	-	-	-	-	-	-		-	-	-	-	-	-	-
		A035	Sep 15, 2016	8.6	10.88	50.5	2917	47.8	0	0	18	50	21	34.4	134.8	-	-	-	-	-	-		-	-	-	-	-	-	-
		A036	Sep 15, 2016	9.65	16.82	18.9	1209.3	10.5	0	143.8	23	56	11	34.4	134.8	-	-	-	-	-	-		-	-	-	-	-	-	-
		A037	Sep 15, 2016	8.83	10.31	6.8	4601.2	120.3	366	0	63	34	1	34.4	134.8	-	-	-	-	-	-		-	-	-	-	-	-	-
		O001	Jul 11, 2016	8.92	11.2	21.8	17665.6	441.2	0	657.7	0	17	71	34.6	135.5	-	-	-	-	-	-		-	-	-	-	-	-	-
		O002	Jul 11, 2016	8.08	11.9	6.5	836.7	0	45.9	102.2	0	24	56	34.5	135.6	-	-	-	-	-	-		-	-	-	-	-	-	-
		O003	Jul 11, 2016	8.885	11.62	11.7	9689.2	466.5	0	0	0	19	44	34.5	135.5	-	-	-	-	-	-		-	-	-	-	-	-	-
		O004	Jul 11, 2016	8.095	10.895	6.3	1533.4	9.7	100.3	58.1	4	12	45	34.5	135.6	-	-	-	-	-	-		-	-	-	-	-	-	-
		O005	Jul 11, 2016	8.365	9.69	12.9	37773	1171.8	219.5	479.8	28	0	61	34.5	135.6	-	-	-	-	-	-		-	-	-	-	-	-	-
		O006	Jul 11, 2016	8.75	9.11	11.8	1142.9	0	0	145.2	31	34	30	34.5	135.6	-	-	-	-	-	-		-	-	-	-	-	-	-
		O007	Jul 11, 2016	8.54	10.42	38.6	2219.1	0	200.7	0	42	26	31	34.5	135.5	-	-	-	-	-	-		-	-	-	-	-	-	-
		O008	Jul 11, 2016	9.12	11.29	6.9	15802.5	261.3	0	253.8	28	29	25	34.5	135.5	-	-	-	-	-	-		-	-	-	-	-	-	-
		O009	Aug 13, 2016	8.59	3.525	28.45	11176.6	153.1	0	308.2	14	33	42	34.4	135.3	-	-	-	-	-	-		-	-	-	-	-	-	-
		O010	Aug 13, 2016	8.97	4.87	18.5	794.6	0	81	29.3	59	23	13	34.4	135.4	-	-	-	-	-	-		-	-	-	-	-	-	-
		O011	Aug 13, 2016	8.105	5.305	16.45	1170.6	57.3	20.7	49.2	52	28	13	34.4	135.4	-	-	-	-	-	-		-	-	-	-	-	-	-
		O012	Aug 13, 2016	8.72	5.72	34.9	5488.7	108	298.6	0	35	6	40	34.4	135.4	-	-	-	-	-	-		-	-	-	-	-	-	-
		O013	Aug 13, 2016	7.8	6.8	32.25	3088	203.4	0	51.5	21	38	36	34.4	135.4	-	-	-	-	-	-		-	-	-	-	-	-	-
		O014	Aug 13, 2016	9.255	3.705	11.65	16914.9	560.7	0	187.3	30	16	15	34.4	135.4	-	-	-	-	-	-		-	-	-	-	-	-	-
		O015	Aug 13, 2016	9.085	6.025	12.1	1156.2	39.2	0	86.3	60	14	11	34.4	135.5	-	-	-	-	-	-		-	-	-	-	-	-	-
		O016	Aug 13, 2016	9.285	8.61	12.95	19250	141.1	453.5	55.9	54	12	28	34.4	135.6	-	-	-	-	-	-		-	-	-	-	-	-	-
		O017	Aug 13, 2016	8.68	3.89	23.6	5996.7	47	380.5	0	35	32	17	34.4	135.5	-	-	-	-	-	-		-	-	-	-	-	-	-
		O018	Aug 14, 2016	7.545	1.68	24.2	12927.1	180.3	335	104.1	1	7	59	34.4	135.4	-	-	-	-	-	-		-	-	-	-	-	-	-
		O019	Aug 14, 2016	8.86	3.67	12.9	12970.4	99.8	246.1	141.9	13	6	29	34.4	135.4	-	-	-	-	-	-		-	-	-	-	-	-	-
		O020	Aug 14, 2016	7.99	2.31	15.7	669.1	71.5	0	26	14	6	26	34.4	135.4	-	-	-	-	-	-		-	-	-	-	-	-	-
		O021	Aug 14, 2016	9.705	11.34	19.95	6173.1	103.2	0	216.5	10	18	46	34.4	135.4	-	-	-	-	-	-		-	-	-	-	-	-	-
		O022	Aug 14, 2016	9.39	2.02	13.4	8278.6	55.9	115.2	194.4	11	18	44	34.5	135.4	-	-	-	-	-	-		-	-	-	-	-	-	-
		O023	Aug 14, 2016	8.84	6.425	9.1	11668.6	19.9	222.4	203.6	4	15	71	34.5	135.4	-	+*	-	-	-	-		-	-	-	-	-	-	-
		O024	Aug 14, 2016	8.175	3.915	31.95	5331.7	0	0	280.7	1	37	54	34.5	135.4	-	-	-	-	-	-		-	-	-	-	-	-	-
		O025	Aug 14, 2016	9.96	10.875	22.85	15546.4	102.6	339.4	417.8	0	3	89	34.5	135.5	-	-	-	-	-	-		-	-	-	-	-	-	-
		O026	Aug 15, 2016	7.71	2.22	34.6	3448.8	59.3	182.5	0	34	4	3	34.4	135.5	-	-	-	-	-	-		-	-	-	-	-	-	-
		O027	Aug 15, 2016	6.935	0.83	12.95	878	0	84	24.7	10	23	63	34.5	135.5	-	-	-	-	-	-		-	-	-	-	-	-	-
		O028	Aug 15, 2016	9.98	9.85	12.8	42768	0	0	784.7	0	9	87	34.5	135.5	-	-	-	-	-	-		-	-	-	-	-	-	-
		O029	Aug 15, 2016	7.51	1.93	31.5	8393.5	0	0	646.3	0	0	98	34.5	135.5	-	-	-	-	-	-		-	-	-	-	-	-	-
		O030	Aug 15, 2016	6.88	2.875	22.2	361	38.3	0	39.3	0	45	46	34.6	135.5	-	+	-	-	-	-		-	-	-	-	-	-	-
		O031	Aug 15, 2016	7.745	5.36	13.35	20442.5	0	0	565	0	0	98	34.5	135.5	-	-	-	-	-	-		-	-	-	-	-	-	-
		K001	Jul 7, 2016	7.65	11.89	7.1	3150	6.2	134.2	68.1	75	25	0	34.2	134.3	-	-	-	-	-	-		-	-	-	-	-	-	-
		K002	Jul 7, 2016	9.82	14.65	9.1	7422.7	75.5	0	336.6	19	73	0	34.2	134.3	-	-	-	-	-	-		-	-	-	-	-	-	-
		K003	Jul 7, 2016	7.52	7	14.4	1768.9	88.4	83.5	0	46	45	7	34.2	134.3	-	-	-	-	-	-		-	-	-	-	-	-	-
		K004	Jul 7, 2016	9.84	15.46	18.6	4988.6	96.3	0	203.4	27	20	49	34.2	134.3	-	-	-	-	-	-		-	-	-	-	-	-	-
		K005	Jul 7, 2016	8.91	9.56	9.3	3561.1	0	0	258.8	33	53	9	34.2	134.3	-	-	-	-	-	-		-	-	-	-	-	-	-
		K006	Jul 7, 2016	7.81	9.35	7.2	8555.2	101.8	291.2	89.2	49	24	9	34.2	134.3	-	-	-	-	-	-		-	-	-	-	-	-	-
		K007	Jul 7, 2016	9.01	10.6	10.4	20100	0	273.6	355.7	67	29	2	34.2	134.3	-	-	-	-	-	-		-	-	-	-	-	-	-
		K008	Jul 7, 2016	9.41	16.99	18.6	3123.5	159.5	32.7	69.5	52	31	6	34.3	134.3	-	-	-	-	-	-		-	-	-	-	-	-	-
		K009	Jul 7, 2016	7.51	5.69	8.9	226.1	18.3	27.1	9.9	85	14	0	34.2	134.3	-	-	-	-	-	-		-	-	-	-	-	-	-
		K010	Jul 7, 2016	8.08	9.03	6.2	9005.7	28.3	440.5	50.5	87	8	0	34.3	134.3	-	-	-	-	-	-		-	-	-	-	-	-	-
		K011	Jul 7, 2016	9.62	15.23	12.5	22587.5	232.3	0	434.2	12	35	30	34.3	134.2	-	-	-	-	-	-		-	-	-	-	-	-	-
		K012	Jul 7, 2016	8.37	9.29	10	2230.9	125.3	27.1	55	90	7	2	34.3	134.2	-	-	-	-	-	-		-	-	-	-	-	-	-
		K013	Jul 8, 2016	9.24	8.37	13.8	71074.2	0	0	1039.2	0	20	72	34.3	134.1	-	+	-	-	-	-		-	-	-	-	-	-	-
		K014	Jul 8, 2016	10.11	10.49	18.2	186667	0	0	1747.2	6	44	17	34.3	134.1	-	-	-	-	-	-		-	-	-	-	-	-	-
		K015	Jul 8, 2016	7.76	6.97	17.7	1908.9	75.5	0	130.1	28	52	5	34.3	134.1	-	-	-	-	-	-		-	-	-	-	-	-	-
		K016	Jul 8, 2016	6.91	1.43	16.3	164949	1527.4	422.9	564.7	3	58	13	34.3	134.1	-	-	-	-	-	-		-	-	-	-	-	-	-
		K017	Jul 8, 2016	7.12	6.45	21.1	45677.8	144	0	1114.5	4	28	47	34.3	134	-	-	-	-	-	-		-	-	-	-	-	-	-
		K018	Jul 8, 2016	8.38	9.97	5.1	7913.9	0	487	65.8	28	34	5	34.2	134	-	-	-	-	-	-		-	-	-	-	-	-	-
		K019	Jul 8, 2016	6.81	2.55	13.4	8137.3	246	222.8	70	56	31	4	34.2	134	-	-	-	-	-	-		-	-	-	-	-	-	-
		K020	Jul 8, 2016	7.62	9.41	5.9	1522.5	77.1	24.6	38.8	63	30	1	34.2	134	-	+	-	-	-	-		-	-	-	-	-	-	-
		K021	Jul 8, 2016	7.34	6.42	15.1	10029.8	164	111.8	312.7	42	52	2	34.2	134.1	-	-	-	-	-	-		-	-	-	-	-	-	-
		K022	Jul 8, 2016	9.02	10.21	11.3	69887.3	0	1900.7	360.3	83	7	0	34.2	134.1	-	-	-	-	-	-		-	-	-	-	-	-	+
		K023	Jul 8, 2016	8.63	10.65	16.2	18816.3	162.7	181.7	258.6	50	38	1	34.2	134.2	-	-	-	-	-	-		-	-	-	-	-	-	-
		K024	Jul 8, 2016	8.6	10.27	22.9	38289.5	0	198.7	729.9	24	47	10	34.3	134.1	-	-	-	-	-	-		-	-	-	-	-	-	-
		K025	Jul 8, 2016	9.25	10.32	15.9	12526.9	402.1	0	285.1	53	27	7	34.3	134.2	-	-	-	-	-	-		-	-	-	-	-	-	-
			*DNA reads of the same species were detected in the corresponding blank samples. Additional statistical analyses were conducted after excluding these reads, and the results remained consistent.
