# Supplementary material for: Landscape factors influencing the distribution of rare submerged plant species: an environmental DNA (eDNA) study
Source: PeerJ. 2026 Apr 21;14:e21096. doi: 10.7717/peerj.21096 (PMC13108458; doi:10.7717/peerj.21096)
Supplement: Supplemental Information 3 [file peerj-14-21096-s003.xlsx]

## Sheet: Supplementary Table 3
		Table S3. The numbers of reads during each process of sequence analysis after NGS
		Sample name	1_0_Raw_READ_counts		1_2_trimmed_READ_counts		1_4_Nread-removed_READ_counts		1_5_Length_passed_READ_counts		1_6_Primer_removed_READ_counts
			R1	R2	R1	R2	R1	R2	R1	R2	R1	R2
		H001	8849	8849	8849	8849	8842	8841	7063	4943	7063	4943
		H002	36481	36481	36481	36481	36449	36456	28403	19964	28403	19964
		H003	30936	30936	30936	30936	30932	30933	24141	18109	24141	18109
		H004	43499	43499	43499	43499	43484	43485	34343	21599	34343	21599
		H005	38223	38223	38223	38223	38185	38197	30955	21871	30955	21871
		H006	69704	69704	69704	69704	69700	69702	56215	41718	56215	41718
		H007	51930	51930	51930	51930	51898	51907	41410	29583	41410	29583
		H008	32181	32181	32181	32181	32081	32102	25286	18032	25286	18032
		H009	37232	37232	37232	37232	37185	37195	28391	19719	28391	19719
		H010	35739	35739	35739	35739	35733	35734	29236	22791	29236	22791
		H011	14559	14559	14559	14559	14546	14547	11445	8498	11445	8498
		H012	21769	21769	21769	21769	21766	21769	17380	12678	17380	12678
		filNC160728	33302	33302	33302	33302	33269	33279	26544	17370	26544	17370
		extNC161123	9888	9888	9888	9888	9865	9867	7612	5283	7612	5283
		H013	7	7	7	7	7	7	4	2	4	2
		H014	17606	17606	17606	17606	17582	17584	14003	9890	14003	9890
		H015	38260	38260	38260	38260	38245	38252	29971	21330	29971	21330
		H016	28665	28665	28665	28665	28644	28647	22143	16831	22143	16831
		H017	30877	30877	30877	30877	30875	30876	24627	16807	24627	16807
		H018	20442	20442	20442	20442	20438	20439	16329	12240	16329	12240
		H019	1892	1892	1892	1892	1882	1888	1343	733	1343	733
		H020	10	10	10	10	8	10	4	0	4	0
		H021	40127	40127	40127	40127	40117	40122	32419	24170	32419	24170
		H022	19078	19078	19078	19078	19069	19071	14941	11237	14941	11237
		H023	20009	20009	20009	20009	19992	19995	14737	11881	14737	11881
		filNC160802	3127	3127	3127	3127	3086	3092	2205	37	2205	37
		extNC161128	91	91	91	91	52	59	19	1	19	1
		PCRNC2161206	602	602	602	602	542	553	187	38	187	38
		H024	31357	31357	31357	31357	31348	31351	25141	18632	25141	18632
		H025	9494	9494	9494	9494	9475	9482	6156	4328	6156	4328
		H026	23026	23026	23026	23026	23025	23026	17162	13272	17162	13272
		H027	17238	17238	17238	17238	17220	17226	13035	9475	13035	9475
		H028	30327	30327	30327	30327	30324	30326	22364	19722	22364	19722
		H029	614	614	614	614	613	613	446	291	446	291
		H030	27493	27493	27493	27493	27490	27491	21224	16946	21224	16946
		H031	33090	33090	33090	33090	33070	33074	26124	16272	26124	16272
		H032	9652	9652	9652	9652	9634	9639	7324	5433	7324	5433
		H033	46056	46056	46056	46056	46052	46054	35899	18667	35899	18667
		H034	15380	15380	15380	15380	15376	15377	11722	6426	11722	6426
		H035	24076	24076	24076	24076	24073	24075	19773	11277	19773	11277
		filtNC160803	9129	9129	9129	9129	9079	9094	6786	5112	6786	5112
		extNC161203	16533	16533	16533	16533	16520	16522	12777	9178	12777	9178
		PCRNC1161208	13582	13582	13582	13582	13556	13565	10958	7034	10958	7034
		H036	17867	17867	17867	17867	17864	17864	13464	8621	13464	8621
		H037	18723	18723	18723	18723	18723	18723	14934	10351	14934	10351
		H038	33082	33082	33082	33082	33078	33081	26421	15943	26421	15943
		H039	16422	16422	16422	16422	16422	16422	13345	9534	13345	9534
		H040	22870	22870	22870	22870	22867	22868	17969	10226	17969	10226
		H041	20426	20426	20426	20426	20426	20426	16773	10150	16773	10150
		H042	36625	36625	36625	36625	36617	36619	27748	17867	27748	17867
		H043	14609	14609	14609	14609	14608	14608	11537	7995	11537	7995
		H044	23241	23241	23241	23241	23221	23224	17841	10702	17841	10702
		H045	165	165	165	165	164	164	137	52	137	52
		H046	27448	27448	27448	27448	27425	27433	21328	14257	21328	14257
		H047	15204	15204	15204	15204	15199	15199	11627	8431	11627	8431
		H048	35202	35202	35202	35202	35191	35195	27203	16264	27203	16264
		H049	12874	12874	12874	12874	12874	12874	10428	7868	10428	7868
		H050	7951	7951	7951	7951	7948	7949	6124	3030	6124	3030
		H051	15353	15353	15353	15353	15339	15343	10909	9029	10909	9029
		H052	21098	21098	21098	21098	21089	21092	17288	10585	17288	10585
		H053	31414	31414	31414	31414	31413	31413	24969	18063	24969	18063
		H054	41918	41918	41918	41918	41917	41918	32357	22972	32357	22972
		H055	39151	39151	39151	39151	39148	39150	28822	20401	28822	20401
		H056	12610	12610	12610	12610	12610	12610	10482	7609	10482	7609
		H057	12296	12296	12296	12296	12285	12293	9412	6151	9412	6151
		H058	18448	18448	18448	18448	18447	18447	14810	11186	14810	11186
		H059	15855	15855	15855	15855	15838	15845	12058	9370	12058	9370
		H060	1112	1112	1112	1112	1112	1112	901	571	901	571
		H061	2	2	2	2	1	1	1	1	1	1
		H062	42485	42485	42485	42485	42481	42483	32308	24642	32308	24642
		H063	25829	25829	25829	25829	25829	25829	20773	15119	20773	15119
		H064	25576	25576	25576	25576	25509	25516	20455	15278	20455	15278
		H065	5912	5912	5912	5912	5909	5909	4405	3142	4405	3142
		PCRNC2161208	31552	31552	31552	31552	31521	31532	24747	13924	24747	13924
		A001	35807	35807	35807	35807	35789	35790	27569	21141	27569	21141
		A002	30471	30471	30471	30471	30459	30463	24508	17022	24508	17022
		A003	19778	19778	19778	19778	19775	19777	16389	11703	16389	11703
		A004	35544	35544	35544	35544	35544	35544	28563	20548	28563	20548
		A005	6808	6808	6808	6808	6806	6807	5100	3722	5100	3722
		A006	21764	21764	21764	21764	21761	21763	17642	14072	17642	14072
		A007	33807	33807	33807	33807	33785	33787	27100	20763	27100	20763
		A008	30441	30441	30441	30441	30435	30440	25158	18988	25158	18988
		A009	24631	24631	24631	24631	24620	24622	17734	11467	17734	11467
		A010	22464	22464	22464	22464	22464	22464	18597	13264	18597	13264
		A011	19001	19001	19001	19001	19000	19000	13903	8400	13903	8400
		A012	2846	2846	2846	2846	2846	2846	2206	1527	2206	1527
		A013	38062	38062	38062	38062	38062	38062	30740	23133	30740	23133
		filNC160810	20427	20427	20427	20427	20416	20420	16420	11210	16420	11210
		extNC161119	14011	14011	14011	14011	13994	13999	11109	7887	11109	7887
		PCRNC161205	333	333	333	333	308	314	70	83	70	83
		A014	34667	34667	34667	34667	34665	34666	29578	22204	29578	22204
		A015	39715	39715	39715	39715	39677	39685	29146	18728	29146	18728
		A016	29836	29836	29836	29836	29826	29830	23393	17749	23393	17749
		A017	37048	37048	37048	37048	37032	37035	28863	22927	28863	22927
		A018	47158	47158	47158	47158	47152	47154	38472	27705	38472	27705
		A019	9389	9389	9389	9389	9380	9383	7394	5188	7394	5188
		A020	30134	30134	30134	30134	30127	30128	24591	19295	24591	19295
		A021	8396	8396	8396	8396	8383	8383	6419	4414	6419	4414
		A022	15423	15423	15423	15423	15386	15394	10382	7086	10382	7086
		A023	19019	19019	19019	19019	18936	18951	13871	9213	13871	9213
		A024	28087	28087	28087	28087	28073	28078	22365	15649	22365	15649
		filNC160826	24890	24890	24890	24890	24865	24873	19117	14539	19117	14539
		extNC161203	4301	4301	4301	4301	4247	4257	3448	2723	3448	2723
		A025	47702	47702	47702	47702	47699	47699	35629	24205	35629	24205
		A026	32442	32442	32442	32442	32440	32440	24458	17450	24458	17450
		A027	37057	37057	37057	37057	37046	37048	29554	20159	29554	20159
		A028	16493	16493	16493	16493	16490	16490	13478	9959	13478	9959
		A029	39533	39533	39533	39533	39526	39528	31745	22809	31745	22809
		A030	45755	45755	45755	45755	45746	45750	36916	26211	36916	26211
		A031	54421	54421	54421	54421	54420	54421	45108	33754	45108	33754
		A032	13663	13663	13663	13663	13640	13647	11065	7986	11065	7986
		A033	20257	20257	20257	20257	20150	20172	13773	9426	13773	9426
		A034	32502	32502	32502	32502	32484	32486	25757	18791	25757	18791
		A035	31937	31937	31937	31937	31935	31936	25517	18705	25517	18705
		A036	30433	30433	30433	30433	30418	30425	24118	17131	24118	17131
		A037	1692	1692	1692	1692	1690	1691	1336	998	1336	998
		filNC160916	12470	12470	12470	12470	12445	12448	10448	6816	10448	6816
		extNC161122	200	200	200	200	153	161	62	35	62	35
		PCRNC1161206	343	343	343	343	270	281	106	39	106	39
		O001	14253	14253	14253	14253	14247	14247	11538	8534	11538	8534
		O002	26122	26122	26122	26122	26067	26078	19246	11777	19246	11777
		O003	17774	17774	17774	17774	17773	17773	13967	10213	13967	10213
		O004	14847	14847	14847	14847	14840	14840	11527	8174	11527	8174
		O005	46848	46848	46848	46848	46847	46847	36702	27734	36702	27734
		O006	12978	12978	12978	12978	12966	12967	9744	6989	9744	6989
		O007	10193	10193	10193	10193	10167	10171	8013	5814	8013	5814
		O008	40356	40356	40356	40356	40355	40355	32265	22504	32265	22504
		O009	51281	51281	51281	51281	51275	51278	41042	30435	41042	30435
		O010	21959	21959	21959	21959	21950	21953	17188	11900	17188	11900
		O011	23239	23239	23239	23239	23232	23232	18491	13835	18491	13835
		O012	24123	24123	24123	24123	24090	24098	18581	12248	18581	12248
		O013	142	142	142	142	131	138	95	78	95	78
		O014	14888	14888	14888	14888	14878	14880	11406	7963	11406	7963
		O015	27607	27607	27607	27607	27582	27585	22126	16723	22126	16723
		O016	48483	48483	48483	48483	48477	48478	39382	28256	39382	28256
		O017	25551	25551	25551	25551	25530	25534	20218	14246	20218	14246
		O018	42781	42781	42781	42781	42775	42776	33883	23831	33883	23831
		O019	11513	11513	11513	11513	11437	11448	7157	4566	7157	4566
		O020	44351	44351	44351	44351	44347	44350	34499	23730	34499	23730
		O021	31973	31973	31973	31973	31939	31949	24579	17637	24579	17637
		O022	13574	13574	13574	13574	13517	13528	9887	6794	9887	6794
		O023	60341	60341	60341	60341	60339	60340	49666	36218	49666	36218
		O024	23154	23154	23154	23154	23128	23133	15911	13182	15911	13182
		O025	17010	17010	17010	17010	16999	17001	11300	8490	11300	8490
		filNC160713	9163	9163	9163	9163	9120	9124	7249	4140	7249	4140
		filNC160817	16377	16377	16377	16377	16320	16329	12827	9758	12827	9758
		extNC161119	160	160	160	160	88	94	36	6	36	6
		extNC161118	13105	13105	13105	13105	13071	13077	10773	7386	10773	7386
		PCRNC161203	5825	5825	5825	5825	5776	5780	4537	3282	4537	3282
		O026	29701	29701	29701	29701	29696	29697	22925	16746	22925	16746
		O027	16048	16048	16048	16048	16009	16021	11718	7263	11718	7263
		O028	32456	32456	32456	32456	32409	32423	26372	19484	26372	19484
		O029	38714	38714	38714	38714	38713	38714	30668	18305	30668	18305
		O030	17605	17605	17605	17605	17591	17595	13895	10419	13895	10419
		O031	33387	33387	33387	33387	33381	33383	27043	20187	27043	20187
		filNC160818	1862	1862	1862	1862	1852	1857	1488	1033	1488	1033
		extNC161122	2480	2480	2480	2480	2436	2449	1905	1282	1905	1282
		PCRNC161205	333	333	333	333	308	314	70	83	70	83
		K001	503	503	503	503	503	503	399	301	399	301
		K002	50099	50099	50099	50099	50089	50093	40756	30632	40756	30632
		K003	41488	41488	41488	41488	41485	41485	32614	24365	32614	24365
		K004	60718	60718	60718	60718	60718	60718	50106	36378	50106	36378
		K005	14523	14523	14523	14523	14510	14514	10309	6502	10309	6502
		K006	19053	19053	19053	19053	19053	19053	15214	8527	15214	8527
		K007	71645	71645	71645	71645	71636	71640	58347	40303	58347	40303
		K008	36669	36669	36669	36669	36666	36667	28818	19992	28818	19992
		K009	22459	22459	22459	22459	22456	22457	18360	13755	18360	13755
		K010	51260	51260	51260	51260	51251	51255	39899	30282	39899	30282
		K011	66254	66254	66254	66254	66240	66246	53032	33891	53032	33891
		K012	30642	30642	30642	30642	30610	30619	23939	15651	23939	15651
		K013	26309	26309	26309	26309	26302	26304	20716	13798	20716	13798
		K014	24369	24369	24369	24369	24349	24355	18934	12903	18934	12903
		K015	46066	46066	46066	46066	46065	46066	36524	27266	36524	27266
		K016	15495	15495	15495	15495	15491	15492	12757	8628	12757	8628
		K017	9748	9748	9748	9748	9713	9720	7484	5199	7484	5199
		K018	14953	14953	14953	14953	14929	14942	11958	8515	11958	8515
		K019	12180	12180	12180	12180	12173	12176	9209	6752	9209	6752
		K020	36089	36089	36089	36089	36089	36089	29585	20929	29585	20929
		K021	32591	32591	32591	32591	32589	32590	26429	19479	26429	19479
		K022	27695	27695	27695	27695	27692	27693	21973	15729	21973	15729
		K023	27979	27979	27979	27979	27977	27978	22876	16695	22876	16695
		K024	44572	44572	44572	44572	44571	44572	36673	25124	36673	25124
		K025	30416	30416	30416	30416	30413	30414	24018	17979	24018	17979
		filNC160709	234	234	234	234	196	208	97	27	97	27
		extNC161110	23322	23322	23322	23322	23272	23283	18480	13953	18480	13953
		PCRNC161201	38859	38859	38859	38859	38811	38822	28848	23465	28848	23465
