# Supplementary material for: Landscape factors influencing the distribution of rare submerged plant species: an environmental DNA (eDNA) study
Source: PeerJ. 2026 Apr 21;14:e21096. doi: 10.7717/peerj.21096 (PMC13108458; doi:10.7717/peerj.21096)
Supplement: Supplemental Information 4 [file peerj-14-21096-s004.xlsx]

## Sheet: Supplementary Table 4
		Table S4. Results of data analyses by GLMM and model selection without the data of possible false positives. Only models with delta AICc < 2 are shown.
		model	ph	do	ec	area	concrete	forest	soil	PC1	PC2	AICc	delta AICc
		1	_	_	_	_	_	0.001344	_	_	_	79.4	0
		2	_	_	-0.03989	_	_	0.001293	_	_	_	80.7	1.33
		3	_	_	_	_	_	0.001623	_	0.2287	_	80.8	1.38
		4	_	_	-0.07433	_	_	0.001686	_	0.381	_	80.8	1.43
		5	_	-0.0692	_	_	_	0.00143	_	_	_	81.1	1.67
