# Supplementary material for: Landscape factors influencing the distribution of rare submerged plant species: an environmental DNA (eDNA) study
Source: PeerJ. 2026 Apr 21;14:e21096. doi: 10.7717/peerj.21096 (PMC13108458; doi:10.7717/peerj.21096)
Supplement: Supplemental Information 6 [file peerj-14-21096-s006.txt]

install.packages("performance")

install.packages("glmmTMB") 

install.packages("MASS")

install.packages("vegan")

install.packages("sf")

install.packages("piecewiseSEM")

install.packages("lme4")

install.packages("MuMIn")

install.packages("glmmML")

install.packages("corrplot")

install.packages("ggplot2")

# package
library(glmmTMB)
library(corrplot)    # For correlation
library(performance) # For VIF

library(MuMIn)
options(na.action = "na.fail")

# Loading data and scaling
d <- read.csv("dna6.csv")
head(d)

# GLMM TMB
modelTMB <- glmmTMB(ibaramo ~ 
                 ph + do + ec + area_pond + line_ground + line_forest + line_concret +  PC1 + PC2 + (1|region),
                 family = "nbinom2", ziformula = ~ 1, data = d)

summary(modelTMB)

binomial
nbinom2

# Model selection
kekka.AIC <- dredge(modelTMB, rank = "AICc")　　　　　　　　　　　
kekka.AIC

# Best Model
bestmodelTMB <- glmmTMB(ibaramo ~ 
                 ec + line_forest + (1|region),
                 family = "nbinom2", ziformula = ~ 1, data = d)

summary(bestmodelTMB)
